# Supplementary material for: Yeast Smy2 and its human homologs GIGYF1 and -2 regulate Cdc48/VCP function during transcription stress
Source: Cell Rep. 2022 Oct 25;41(4):111536. doi: 10.1016/j.celrep.2022.111536 (PMC9638028; doi:10.1016/j.celrep.2022.111536)
Supplement: Table S1. Smy2 interactome, related to Figure 2 [file mmc2.xlsx]

## Sheet: Smy2 IP Entire Dataset
Results from mass spectrometry analysis of Smy2 purification. Proteins in the same protein complex are in many cases labeled with the same color (see also Figure 2C).
iBAQ Control IP	iBAQ Smy2 IP	iBAQ diff	Stringent PEP (<10E-5)	Stringent Quant Control IP	Stringent Quant Smy2 IP	PEP	Intensity	Experiment Control IP	Experiment Smy2 IP	Unique peptides Control IP	Unique peptides Smy2 IP	Protein IDs	Majority protein IDs	Protein names	Gene names
3	7.86064	4.86064	+		+	3.18e-236	3555000000	NaN	89	0	26	P38114	P38114	Uncharacterized transcriptional regulatory protein TBS1	TBS1
3	7.48811	4.48811	+		+	8.5602e-165	246150000	NaN	7	0	5	Q04868	Q04868	Elongator complex protein 6	ELP6
3	7.47545	4.47545	+		+	0	1583900000	NaN	145	0	38	Q12180	Q12180	Halotolerance protein 9	HAL9
3	7.38767	4.38767	+		+	1.2344e-213	683650000	NaN	41	0	13	P23503	P23503	Cytosolic Fe-S cluster assembly factor NAR1	NAR1
3	7.3786	4.3786	+		+	1.0462e-187	334750000	NaN	9	0	6	P38874	P38874	Elongator complex protein 5	IKI1
3	7.17736	4.17736	+		+	7.1728e-219	616790000	NaN	44	0	25	P40164	P40164	Serine/threonine-protein phosphatase 4 regulatory subunit 3	PSY2
3	7.06774	4.06774	+		+	5.0629e-66	292200000	NaN	19	0	9	P38222	P38222	Ribosomal N-lysine methyltransferase 3	RKM3
3	7.02338	4.02338	+		+	1.2491e-296	633190000	NaN	69	0	44	P32908	P32908	Structural maintenance of chromosomes protein 1	SMC1
3	6.92117	3.92117	+		+	2.0285e-34	91741000	NaN	8	0	4	P53604	P53604	Protein MSO1	MSO1
3	6.83946	3.83946	+		+	2.3384e-106	317850000	NaN	34	0	12	P42223	P42223	Protein SBE2	SBE2
3	6.67279	3.67279	+		+	6.2214e-55	84735000	NaN	5	0	5	P39008	P39008	Poly(A) ribonuclease POP2	POP2
3	6.62524	3.62524	+		+	7.451e-288	286910000	NaN	48	0	38	P35207	P35207	Antiviral helicase SKI2	SKI2
3	6.33043	3.33043	+		+	5.9572e-46	100590000	NaN	22	0	12	Q06708	Q06708	Vacuole morphology and inheritance protein 14	VAC14
3	6.27453	3.27453	+			7.6095e-05	15053000	NaN	2	0	2	P06100	P06100	General negative regulator of transcription subunit 2	CDC36
3	6.14101	3.14101	+		+	4.1854e-82	94084000	NaN	25	0	21	P52918	P52918	Protein MSN5	MSN5
3	6.11163	3.11163	+		+	5.1643e-48	63364000	NaN	13	0	11	P32380	P32380	Spindle pole body component 110	SPC110
3	6.10202	3.10202			+	0.00044469	31619000	NaN	3	0	1	Q12317	Q12317	GTPase-activating protein MSB4	MSB4
3	6.07748	3.07748			+	0.0043338	25102000	NaN	3	0	1	P38070	P38070	AGC kinase YPK3	YPK3
3	6.00736	3.00736	+		+	3.9566e-27	49839000	NaN	12	0	8	P40395	P40395	Protein RIC1	RIC1
4.88565	7.84855	2.9629	+		+	0	3602400000	2	145	2	31	P39523	P39523	Uncharacterized protein YMR124W
4.12649	7.07849	2.952	+		+	0	755670000	1	73	1	43	P47037	P47037	Structural maintenance of chromosomes protein 3	SMC3
3	5.93687	2.93687			+	0.00043827	8647200	NaN	5	0	2	P38248	P38248	Cell wall protein ECM33	ECM33
3	5.91425	2.91425	+		+	2.3067e-62	87828000	NaN	39	0	17	P34756	P34756	1-phosphatidylinositol 3-phosphate 5-kinase FAB1	FAB1
5.97954	8.8516	2.87207	+	+	+	0	18499000000	16	201	12	29	Q07655	Q07655	Protein WHI4	WHI4
3	5.85587	2.85587	+		+	2.6038e-06	27986000	NaN	4	0	1	P18759	P18759	Vesicular-fusion protein SEC18	SEC18
3	5.85285	2.85285	+		+	1.7461e-55	29929000	NaN	8	0	7	P39935	P39935	Eukaryotic initiation factor 4F subunit p150	TIF4631
3	5.85043	2.85043	+		+	1.7072e-26	26220000	1	6	1	6	Q04779	Q04779	Transcriptional regulatory protein RCO1	RCO1
4.06021	6.89318	2.83298	+		+	0	649980000	1	79	1	50	P17883	P17883	Superkiller protein 3	SKI3
3	5.80348	2.80348	+		+	7.3499e-33	27986000	NaN	6	0	5	P42837	P42837	Polyphosphoinositide phosphatase	FIG4
3	5.77138	2.77138	+			1.1862e-12	12405000	NaN	2	0	2	P36041	P36041	Protein EAP1	EAP1
5.78732	8.55753	2.77021	+	+	+	0	14827000000	15	209	12	41	P30619	P30619	Protein transport protein SEC1	SEC1
4.81305	7.55403	2.74098	+		+	3.6923e-170	681660000	1	49	1	17	Q02884	Q02884	Elongator complex protein 4	ELP4
3	5.73951	2.73951	+		+	3.3576e-16	20310000	NaN	4	0	4	P32562	P32562	Cell cycle serine/threonine-protein kinase CDC5/MSD2	CDC5
3	5.69971	2.69971	+		+	1.1157e-22	24542000	NaN	6	0	6	P27692	P27692	Transcription elongation factor SPT5	SPT5
3	5.68078	2.68078	+		+	9.9391e-27	21098000	NaN	10	0	7	P09547	P09547	SWI/SNF chromatin-remodeling complex subunit SWI1	SWI1
3	5.63136	2.63136	+		+	2.7658e-15	25675000	NaN	6	0	6	P50101	P50101	Ubiquitin carboxyl-terminal hydrolase 15	UBP15
7.09381	9.71228	2.61847	+	+	+	0	165380000000	76	469	27	48	P32909	P32909	Protein SMY2	SMY2
3	5.5925	2.5925	+		+	1.8283e-32	28564000	NaN	14	0	11	P33202	P33202	Ubiquitin fusion degradation protein 4	UFD4
3	5.57671	2.57671	+		+	1.1603e-20	24526000	NaN	9	0	9	Q06706	Q06706	Elongator complex protein 1	IKI3
4.582	7.13236	2.55036	+		+	0	462440000	1	50	1	17	P11938	P11938	DNA-binding protein RAP1	RAP1
4.11005	6.62047	2.51042	+		+	6.9297e-150	246980000	1	35	1	28	P26637	P26637	Leucine--tRNA ligase, cytoplasmic	CDC60
3	5.43415	2.43415	+			1.6334e-06	9510800	NaN	1	0	1	P39925	P39925	Mitochondrial respiratory chain complexes assembly protein AFG3	AFG3
6.11777	8.54479	2.42702	+	+	+	0	5278400000	8	78	5	14	P34761	P34761	Protein WHI3	WHI3
3	5.42236	2.42236	+		+	4.3978e-09	17455000	1	6	1	3	P25357	P25357	Probable DNA-binding protein SNT1	SNT1
4.39594	6.80133	2.4054	+	+	+	0	667150000	3	135	2	44	P29539	P29539	Telomere length regulator protein RIF1	RIF1
3	5.36597	2.36597	+		+	3.3139e-25	16723000	1	13	1	9	Q04183	Q04183	Trafficking protein particle complex II-specific subunit 120	TRS120
3	5.35209	2.35209	+		+	1.1527e-14	13497000	NaN	7	0	5	Q06407	Q06407	Rho-type GTPase-activating protein 2	RGA2
3	5.34963	2.34963	+			2.8179e-08	5815700	NaN	2	0	2	P20795	P20795	Vacuolar protein sorting-associated protein 33	VPS33
4.18061	6.50159	2.32098	+		+	5.7635e-136	188160000	2	32	1	28	P08518	P08518	DNA-directed RNA polymerase II subunit RPB2	RPB2
3	5.31798	2.31798	+		+	1.0668e-10	12269000	NaN	4	0	3	Q06337	Q06337	Chromatin modification-related protein EAF1	EAF1
3	5.3179	2.3179	+		+	4.2202e-05	9564500	NaN	3	0	2	P38814	P38814	Protein SBE22	SBE22
4.86497	7.17551	2.31054	+		+	3.4465e-206	632230000	1	56	1	17	P39936	P39936	Eukaryotic initiation factor 4F subunit p130	TIF4632
3	5.30593	2.30593	+		+	2.9141e-27	13350000	NaN	6	0	6	Q08281	Q08281	Restriction of telomere capping protein 1	RTC1
6.54068	8.81869	2.27801	+	+	+	1.7545e-05	36420000000	3	10	2	3	P12868	P12868	Vacuolar membrane protein PEP5	PEP5
3	5.26865	2.26865	+		+	2.326e-14	15222000	NaN	7	0	7	P08566	P08566	Pentafunctional AROM polypeptide;3-dehydroquinate synthase;3-phosphoshikimate 1-carboxyvinyltransferase;Shikimate kinase;3-dehydroquinate dehydratase;Shikimate dehydrogenase	ARO1
3	5.26722	2.26722	+			7.2399e-07	4995600	NaN	1	0	1	P00830	P00830	ATP synthase subunit beta, mitochondrial	ATP2
3	5.26536	2.26536	+			3.5907e-07	9948200	NaN	2	0	2	P32565	P32565	26S proteasome regulatory subunit RPN2	RPN2
3	5.19207	2.19207	+		+	2.0834e-15	5758000	NaN	3	0	3	P16649	P16649	General transcriptional corepressor TUP1	TUP1
3	5.1352	2.1352	+		+	2.2756e-14	9829600	NaN	5	0	4	P22082	P22082	Transcription regulatory protein SNF2	SNF2
3	5.12369	2.12369	+		+	2.3652e-41	12099000	1	8	1	6	Q03921	Q03921	Protein dopey	DOP1
4.22487	6.34398	2.11911	+		+	7.5144e-133	193550000	1	50	1	29	P53599	P53599	MAP kinase kinase kinase SSK2	SSK2
8.07573	10.1935	2.11778	+	+	+	3.3751e-05	125870000000	8	151	1	1	Q06707	Q06707	SWR1-complex protein 7	SWC7
3	5.09614	2.09614	+		+	2.1812e-06	6114200	NaN	3	0	2	P12383	P12383	Transcription factor PDR1	PDR1
4.20666	6.2977	2.09103	+		+	3.0114e-59	88034000	2	19	1	11	Q06639	Q06639	Chromatin structure-remodeling complex protein RSC3	RSC3
3	5.06952	2.06952	+		+	7.8566e-15	7628200	NaN	5	0	5	P38144;Q08773	P38144	ISWI chromatin-remodeling complex ATPase ISW1	ISW1
5.12028	7.16755	2.04727	+		+	1.7593e-170	504570000	2	33	2	18	P42900	P42900	Sigma-like sequence protein 1, mitochondrial	SLS1
3	5.0228	2.0228				0.00036131	4953200	NaN	2	0	2	P35729	P35729	Nucleoporin NUP120	NUP120
4.147	6.14364	1.99664	+	+	+	1.0104e-113	123730000	3	41	2	21	P19524	P19524	Myosin-2	MYO2
3	4.98506	1.98506	+			2.1981e-05	4927500	NaN	2	0	2	P40541	P40541	Cohesin subunit SCC3	IRR1
3	4.97972	1.97972	+			5.0111e-05	3626600	NaN	2	0	2	P46673	P46673	Nucleoporin NUP85	NUP85
3	4.96823	1.96823				0.00096904	3253200	NaN	2	0	2	P40483	P40483	Putative zinc metalloproteinase YIL108W	YIL108W
4.75982	6.70092	1.9411	+	+	+	1.4932e-131	254000000	3	40	2	27	P53114	P53114	Mediator of RNA polymerase II transcription subunit 5	NUT1
3	4.93814	1.93814	+			1.6795e-06	2948700	NaN	1	0	1	P80235	P80235	Putative mitochondrial carnitine O-acetyltransferase	YAT1
3	4.925	1.925			+	0.00039083	3954600	NaN	3	0	2	P53858	P53858	Protein BNI4	BNI4
5.4242	7.31391	1.88971	+		+	7.9067e-261	521690000	1	23	1	16	P40354	P40354	Protein N-terminal amidase	NTA1
4.19833	6.06509	1.86677	+		+	2.7034e-31	123640000	2	16	2	9	Q12680	Q12680	Glutamate synthase [NADH]	GLT1
3	4.84589	1.84589				0.00043003	3646700	NaN	2	0	2	P27801	P27801	Vacuolar membrane protein PEP3	PEP3
5.35106	7.18769	1.83663	+	+	+	0	1531800000	22	172	12	48	P48415	P48415	COPII coat assembly protein SEC16	SEC16
3	4.82808	1.82808	+		+	7.1648e-11	8009900	NaN	8	0	7	P33334	P33334	Pre-mRNA-splicing factor 8	PRP8
3	4.81714	1.81714	+			1.3418e-05	4397600	NaN	2	0	2	P39685	P39685	Nucleoporin POM152	POM152
3	4.81556	1.81556				0.0010273	1634900	NaN	1	0	1	Q12158	Q12158	Sister chromatid cohesion protein 1	MCD1
4.49431	6.30891	1.8146	+	+	+	2.2227e-08	68236000	3	6	2	3	P53865	P53865	Chaotic nuclear migration protein 67	CNM67
3	4.80992	1.80992	+		+	3.8805e-08	5809900	NaN	4	0	4	P19812	P19812	E3 ubiquitin-protein ligase UBR1	UBR1
4.95177	6.76095	1.80918	+		+	7.6782e-36	93704000	2	20	2	8	P53829	P53829	Protein CAF40	CAF40
5.34382	7.1003	1.75648	+	+	+	0	1422900000	8	216	3	77	P08964	P08964	Myosin-1	MYO1
3	4.75062	1.75062				0.002581	3266300	NaN	1	0	1	P49687	P49687	Nucleoporin NUP145;Nucleoporin NUP145N;Nucleoporin NUP145C	NUP145
5.37703	7.12251	1.74548	+	+	+	2.9316e-155	445390000	7	18	5	16	P16474	P16474	78 kDa glucose-regulated protein homolog	KAR2
4.43234	6.14977	1.71743	+		+	7.6681e-53	116550000	2	29	1	14	P04050	P04050	DNA-directed RNA polymerase II subunit RPB1	RPO21
3	4.69925	1.69925				0.0017381	1851200	NaN	1	0	1	P36000	P36000	AP-1 complex subunit beta-1	APL2
5.26148	6.95814	1.69666	+	+	+	0	574350000	11	70	11	39	P32597	P32597	Nuclear protein STH1/NPS1	STH1
4.8616	6.51299	1.65139	+		+	1.2237e-31	66619000	1	5	1	5	P53011	P53011	Nucleoporin SEH1	SEH1
5.44083	7.07722	1.63639	+		+	2.5308e-133	195550000	1	6	1	5	P25605	P25605	Acetolactate synthase small subunit, mitochondrial	ILV6
3	4.61214	1.61214	+			9.2943e-05	1596600	NaN	1	0	1	Q99296	Q99296	Uncharacterized protein YLR149C	YLR149C
3	4.60948	1.60948				0.0015002	3051700	NaN	2	0	2	P25390	P25390	Serine/threonine-protein kinase SSK22	SSK22
3	4.5931	1.5931	+			0	2938700	1	2	0	0	P0C2J0;Q04711;P0C2I2;Q04670;Q92393;O13535;Q12193;P0C2J1;Q03619;Q12088;Q12316;Q03855	P0C2J0;Q04711;P0C2I2;Q04670;Q92393;O13535;Q12193;P0C2J1;Q03619;Q12088;Q12316;Q03855	Transposon Ty1-PR2 Gag-Pol polyprotein;Capsid protein;Ty1 protease;Integrase;Reverse transcriptase/ribonuclease H;Transposon Ty1-ML1 Gag-Pol polyprotein;Capsid protein;Ty1 protease;Integrase;Reverse transcriptase/ribonuclease H;Transposon Ty1-DR5 Gag-Pol polyprotein;Capsid protein;Ty1 protease;Integrase;Reverse transcriptase/ribonuclease H;Transposon Ty1-MR2 Gag-Pol polyprotein;Capsid protein;Ty1…	TY1B-PR2;TY1B-ML1;TY1B-DR5;TY1B-MR2;TY1B-OR;TY1B-H;TY1B-BR;TY1B-PR3;TY1B-ER2;TY1B-LR1;TY1B-GR3;TY1B-DR1
4.42369	5.98897	1.56529	+		+	5.0699e-22	36052000	1	4	1	4	P43554	P43554	SWI/SNF global transcription activator complex subunit SWP82	SWP82
3	4.53975	1.53975	+			2.7309e-05	2148600	NaN	2	0	2	P09436	P09436	Isoleucine--tRNA ligase, cytoplasmic	ILS1
4.19836	5.73225	1.53389	+		+	7.8777e-13	38893000	1	10	1	7	Q12276;Q03016	Q12276	HMG2-induced ER-remodeling protein 1	HER1
3	4.50288	1.50288				0.0003074	2546600	NaN	1	0	1	P43565	P43565	Serine/threonine-protein kinase RIM15	RIM15
4.23424	5.688	1.45376	+		+	1.7932e-13	21197000	1	7	1	6	Q06224	Q06224	Endoribonuclease YSH1	YSH1
3	4.4314	1.4314			+	0.0005484	3024200	NaN	3	0	2	P39960	P39960	GTPase-activating protein BEM2/IPL2	BEM2
5.62131	7.0515	1.43019	+	+	+	4.0718e-05	280250000	5	4	2	2	P09232	P09232	Cerevisin	PRB1
5.54632	6.97408	1.42776	+	+	+	1.404e-284	850210000	22	112	14	38	P47170	P47170	Vacuolar membrane-associated protein IML1	IML1
3.77687	5.18543	1.40855	+		+	1.6955e-06	9713900	1	4	1	4	Q12451	Q12451	Oxysterol-binding protein homolog 2	OSH2
4.06378	5.45846	1.39467	+		+	1.7809e-13	15247000	1	4	1	4	Q06488	Q06488	Chromatin structure-remodeling complex subunit RSC2	RSC2
5.17719	6.56885	1.39166	+		+	1.7375e-52	181230000	2	25	1	13	P50090	P50090	Kelch repeat-containing protein 2	KEL2
3.49445	4.88435	1.38991	+		+	4.5758e-10	8054100	1	7	1	4	P34241	P34241	Nucleolar pre-ribosomal-associated protein 1	URB1
3	4.38412	1.38412				0.00010593	1477200	NaN	2	0	2	P36161	P36161	Nucleoporin NUP133	NUP133
6.37287	7.7563	1.38343	+	+	+	0	1426000000	16	34	15	23	Q12514	Q12514	General negative regulator of transcription subunit 5	NOT5
3	4.3829	1.3829	+			1.8281e-05	2076800	NaN	2	0	2	P48563	P48563	Protein MON2	MON2
3	4.367	1.367				0.00011815	2211700	NaN	2	0	2	Q07963	Q07963	E3 ubiquitin-protein ligase UBR2	UBR2
4.23505	5.59817	1.36312	+		+	2.4761e-22	19440000	2	5	2	5	P43572	P43572	Enhancer of polycomb-like protein 1	EPL1
4.53161	5.88529	1.35368	+		+	1.7066e-13	28868000	2	5	2	2	P38781;P38780	P38781	Chromatin structure-remodeling complex protein RSC30	RSC30
6.46124	7.80327	1.34202	+	+	+	0	3522600000	40	129	26	35	P38426	P38426	Trehalose synthase complex regulatory subunit TPS3	TPS3
4.85294	6.18938	1.33643	+	+	+	3.1202e-49	105160000	5	29	5	12	P07248	P07248	Regulatory protein ADR1	ADR1
5.36035	6.6933	1.33296	+	+	+	3.6931e-128	258220000	6	37	6	22	P38427	P38427	Trehalose synthase complex regulatory subunit TSL1	TSL1
5.39213	6.72068	1.32855				0.00078967	93550000	1	1	1	1	Q99288	Q99288	Putative phosphoglycerate mutase DET1	DET1
3	4.32476	1.32476				0.0025703	781560	NaN	1	0	1	P38217	P38217	Importin subunit beta-2	KAP104
3	4.30854	1.30854				0.00066731	1505800	NaN	2	0	1	P23615	P23615	Transcription elongation factor SPT6	SPT6
4.3224	5.61616	1.29375	+		+	2.7201e-08	19973000	2	5	2	3	P53236	P53236	Chromatin structure-remodeling complex subunit RSC1	RSC1
5.76881	7.0582	1.28939	+	+	+	0	408710000	12	29	7	9	P22202	P22202	Heat shock protein SSA4	SSA4
5.06577	6.35419	1.28842	+		+	1.7143e-30	66548000	1	3	1	3	P35191	P35191	DnaJ homolog 1, mitochondrial	MDJ1
5.28794	6.5732	1.28526	+	+	+	1.0029e-111	248020000	6	46	4	22	P53280	P53280	Protein CAF130	CAF130
3	4.28448	1.28448				0.00033472	2002200	NaN	2	0	2	P53327	P53327	Antiviral helicase SLH1	SLH1
5.71058	6.98819	1.27761	+	+	+	1.5015e-230	512260000	15	57	15	28	P38164	P38164	WD repeat-containing protein YBL104C
5.16794	6.43754	1.26961	+	+	+	5.7953e-118	190470000	10	30	7	29	P53254	P53254	U3 small nucleolar RNA-associated protein 22	UTP22
5.54674	6.80994	1.2632	+	+	+	2.5694e-170	258700000	15	20	10	18	P30624	P30624	Long-chain-fatty-acid--CoA ligase 1	FAA1
6.42706	7.65897	1.2319	+	+	+	0	5551400000	103	374	62	87	P25655	P25655	General negative regulator of transcription subunit 1	CDC39
4.79508	6.01674	1.22166	+		+	9.0321e-07	31949000	1	4	1	3	P47912	P47912	Long-chain-fatty-acid--CoA ligase 4	FAA4
5.88979	7.09405	1.20426	+	+	+	2.1255e-262	448590000	16	27	15	22	Q02206	Q02206	Chromatin structure-remodeling complex subunit RSC4	RSC4
6.18469	7.37656	1.19187	+	+	+	0	1190500000	26	61	22	33	P31688	P31688	Trehalose-phosphatase	TPS2
4.03254	5.22121	1.18867	+		+	1.3066e-24	17897000	1	11	1	11	Q02455	Q02455	Protein MLP1	MLP1
6.64041	7.81157	1.17116	+	+	+	0	2351700000	60	102	24	26	P31384	P31384	Glucose-repressible alcohol dehydrogenase transcriptional effector	CCR4
5.23322	6.39997	1.16674	+			1.1426e-27	42925000	2	2	2	2	P25491	P25491	Mitochondrial protein import protein MAS5	YDJ1
4.76433	5.92001	1.15568	+	+	+	1.0508e-40	55174000	4	14	3	11	P36775	P36775	Lon protease homolog, mitochondrial	PIM1
4.54139	5.68912	1.14773	+		+	2.216e-23	35603000	2	16	2	10	P35177	P35177	Transcriptional activator SPT7	SPT7
5.3158	6.45665	1.14085	+	+	+	2.4191e-31	131960000	5	22	5	12	P32790	P32790	Actin cytoskeleton-regulatory complex protein SLA1	SLA1
4.16227	5.29966	1.13739	+		+	1.6536e-05	8128100	1	4	1	2	Q02805	Q02805	Protein ROD1	ROD1
4.9558	6.0774	1.12161	+		+	1.8186e-21	33420000	2	10	2	4	P18480	P18480	SWI/SNF chromatin-remodeling complex subunit SNF5	SNF5
5.59346	6.71097	1.11751	+	+	+	3.2067e-115	248950000	10	26	10	17	P25694	P25694	Cell division control protein 48	CDC48
4.68973	5.80468	1.11494	+		+	1.0145e-20	27470000	2	7	2	6	P38708	P38708	Putative proline--tRNA ligase YHR020W	YHR020W
6.62535	7.73468	1.10933	+	+	+	0	1170100000	17	37	10	12	Q00764	Q00764	Alpha,alpha-trehalose-phosphate synthase [UDP-forming] 56 kDa subunit	TPS1
5.38507	6.4898	1.10473	+	+	+	8.867e-58	209890000	7	34	3	15	P07806	P07806	Valine--tRNA ligase, mitochondrial	VAS1
6.16397	7.25215	1.08818	+	+	+	2.4207e-236	773170000	22	50	17	22	P40850	P40850	Protein MKT1	MKT1
7.04332	8.12251	1.07919	+	+	+	0	5602000000	59	134	32	40	Q06604	Q06604	Protein BSP1	BSP1
3	4.07584	1.07584				0.0005371	1226500	NaN	1	0	1	Q06409	Q06409	DOCK-like protein YLR422W	YLR422W
5.76509	6.83451	1.06942	+	+	+	1.8934e-22	244650000	7	8	7	6	P40413	P40413	T-complex protein 1 subunit epsilon	CCT5
5.70246	6.76775	1.06529	+	+	+	1.2918e-134	299020000	13	44	13	25	P32591	P32591	SWI/SNF complex subunit SWI3	SWI3
5.52935	6.59118	1.06182	+	+	+	3.2546e-77	203490000	9	29	8	20	Q08886;REV__P21268	Q08886	Guanine nucleotide-binding protein subunit beta 1	GPB1
4.83773	5.87973	1.042	+	+	+	1.7139e-44	49616000	4	16	4	14	P53622	P53622	Coatomer subunit alpha	COP1
6.66733	7.70047	1.03314	+	+	+	9.8093e-91	1754300000	17	27	14	9	Q00711;P47052	Q00711	Succinate dehydrogenase [ubiquinone] flavoprotein subunit, mitochondrial	SDH1
5.56944	6.59635	1.02691	+		+	5.3678e-35	73421000	2	7	2	6	Q06168	Q06168	Chromatin structure-remodeling complex subunit SFH1	SFH1
5.31144	6.33431	1.02288	+	+	+	6.7132e-21	44919000	3	5	3	5	P38889;P10961	P38889	Transcription factor SKN7	SKN7
4.47287	5.48406	1.01119	+		+	1.1139e-29	50515000	1	9	1	2	Q00402	Q00402	Nuclear migration protein NUM1	NUM1
4.78832	5.77163	0.983315	+	+	+	6.2398e-19	24142000	3	4	3	4	P32589;P32590	P32589	Heat shock protein homolog SSE1	SSE1
5.12192	6.10188	0.979963	+		+	5.6176e-12	46095000	2	4	2	3	P53207	P53207	U1 small nuclear ribonucleoprotein component SNU71	SNU71
5.0327	6.00514	0.972438	+	+	+	1.6389e-16	50389000	3	7	3	5	P46655	P46655	Glutamate--tRNA ligase, cytoplasmic	GUS1
5.39534	6.35353	0.958187	+	+	+	5.3835e-127	187920000	10	44	8	24	P22147	P22147	5-3 exoribonuclease 1	KEM1
6.74582	7.70059	0.954767	+	+	+	0	1728500000	38	47	19	25	P0CS90;P39987	P0CS90	Heat shock protein SSC1, mitochondrial	SSC1
4.19557	5.13761	0.942039	+	+	+	6.8518e-43	24474000	3	16	3	16	Q07878	Q07878	Vacuolar protein sorting-associated protein 13	VPS13
5.59685	6.52957	0.932722	+	+	+	9.672e-56	139870000	9	11	9	11	P25569	P25569	Glucose-induced degradation protein 7	GID7
7.23912	8.16465	0.925526	+	+	+	0	5393700000	48	89	25	28	P07342	P07342	Acetolactate synthase catalytic subunit, mitochondrial	ILV2
5.74225	6.65533	0.913085	+	+	+	8.6229e-144	268940000	15	35	15	24	P32259	P32259	Mediator of RNA polymerase II transcription subunit 16	SIN4
5.88149	6.7937	0.912207	+	+	+	1.0352e-92	342020000	17	22	16	20	P32074	P32074	Coatomer subunit gamma	SEC21
6.9943	7.89907	0.904772	+	+	+	0	6328400000	81	284	38	66	P38853	P38853	Kelch repeat-containing protein 1	KEL1
4.74776	5.62852	0.880761	+			2.69e-27	12027000	1	2	1	2	Q12508	Q12508	Sporulation protein RMD5	RMD5
4.80013	5.6787	0.878574	+		+	2.6758e-05	14589000	1	3	1	2	P38741	P38741	Meiotic activator RIM4	RIM4
5.44165	6.30305	0.861397	+	+	+	8.3977e-41	144000000	10	28	10	13	P19263	P19263	Mediator of RNA polymerase II transcription subunit 14	RGR1
5.54047	6.39373	0.853266	+	+		4.0151e-20	19761000	3	1	2	1	Q01855	Q01855	40S ribosomal protein S15	RPS15
4.36472	5.2149	0.850177	+		+	5.49e-06	8984600	1	4	1	3	P40017	P40017	Carnitine O-acetyltransferase YAT2	YAT2
6.32574	7.1754	0.849655	+	+	+	0	1094000000	47	80	32	42	Q03690	Q03690	Clustered mitochondria protein 1	CLU1
5.44193	6.29024	0.848304	+	+	+	1.3023e-89	122520000	10	22	6	18	P32327;P11154	P32327;P11154	Pyruvate carboxylase 2;Pyruvate carboxylase 1	PYC2;PYC1
4.55884	5.3827	0.82386	+		+	6.853e-15	8050200	1	4	1	2	Q12221	Q12221	mRNA-binding protein PUF2	PUF2
6.01565	6.83168	0.816025	+	+	+	2.6869e-128	219060000	11	21	10	16	Q03124	Q03124	Chromatin structure-remodeling complex subunit RSC9	RSC9
6.3668	7.1819	0.815105	+	+	+	2.7928e-236	648560000	31	50	4	3	P15108	P15108	ATP-dependent molecular chaperone HSC82	HSC82
7.79984	8.61151	0.811674	+	+	+	0	11797000000	61	140	25	27	P40055;REV__P69850	P40055	U3 small nucleolar RNA-associated protein 7	UTP7
5.87381	6.66859	0.794782	+	+	+	1.2178e-62	194760000	12	25	9	13	P32569	P32569	Mediator of RNA polymerase II transcription subunit 17	SRB4
7.10096	7.88993	0.788973	+	+	+	1.1026e-287	2255700000	32	48	15	18	P34909	P34909	General negative regulator of transcription subunit 4	MOT2
4.11531	4.9028	0.787486	+			9.3124e-07	5951200	1	2	1	2	Q07653	Q07653	Protein HBT1	HBT1
3.71895	4.50275	0.783805			+	0.0022531	5299500	1	3	1	2	P33892	P33892	Translational activator GCN1	GCN1
5.4008	6.18184	0.781047	+		+	1.0719e-11	31889000	2	3	2	2	Q06697	Q06697	Cell division control protein 73	CDC73
6.04739	6.81512	0.767727	+	+	+	1.4042e-208	336530000	29	33	17	19	P53316	P53316	Uncharacterized RNA-binding protein YGR250C	YGR250C
6.17447	6.9419	0.767432	+	+	+	6.2873e-134	348240000	22	41	7	13	P47135	P47135	Protein JSN1	JSN1
7.38148	8.14765	0.766169	+	+	+	5.4093e-123	987350000	23	38	5	6	P05759;P0CG63;P0CH08;P0CH09	P05759;P0CG63;P0CH08;P0CH09	Ubiquitin-40S ribosomal protein S31;Ubiquitin;40S ribosomal protein S31;Polyubiquitin;Ubiquitin;Ubiquitin-60S ribosomal protein L40;Ubiquitin;60S ribosomal protein L40	RPS31;UBI4;RPL40A;RPL40B
5.25343	6.01712	0.763682	+	+	+	5.2477e-58	79264000	9	19	5	10	Q04439	Q04439	Myosin-5	MYO5
6.31233	7.06025	0.74792	+	+	+	6.9293e-134	473910000	24	12	13	11	P53276	P53276	U3 small nucleolar RNA-associated protein 8	UTP8
7.07642	7.8242	0.747782	+	+	+	6.2773e-47	314540000	8	17	3	3	P0CX25;P0CX26	P0CX25;P0CX26	60S ribosomal protein L43-A;60S ribosomal protein L43-B	RPL43A;RPL43B
5.54192	6.28787	0.745953	+	+	+	2.5553e-43	77812000	5	11	5	8	P33203	P33203	Pre-mRNA-processing protein PRP40	PRP40
5.43905	6.1839	0.744848	+	+	+	3.1993e-31	57663000	8	7	3	2	P12688	P12688	Serine/threonine-protein kinase YPK1	YPK1
6.11813	6.85869	0.740561	+	+	+	2.8271e-74	179240000	12	12	5	9	Q05123	Q05123	Actin-like protein ARP9	ARP9
6.32695	7.05553	0.728581	+	+	+	1.3821e-288	863140000	17	88	3	37	P17442	P17442	Phosphate system positive regulatory protein PHO81	PHO81
5.73538	6.46027	0.724882	+	+	+	5.1061e-48	113180000	9	15	6	8	P53297	P53297	PAB1-binding protein 1	PBP1
5.13268	5.83291	0.700229	+	+	+	9.7587e-09	31837000	4	8	2	3	P19659	P19659	Mediator of RNA polymerase II transcription subunit 15	GAL11
7.09968	7.79454	0.694857	+	+	+	0	2621000000	22	33	10	11	P10591	P10591	Heat shock protein SSA1	SSA1
5.78563	6.47186	0.686235	+	+	+	1.4462e-29	157270000	11	27	7	13	P53935	P53935	Stress response protein NST1	NST1
5.47252	6.15439	0.681872				0.004103	24132000	1	2	1	1	P32904	P32904	54S ribosomal protein L6, mitochondrial	MRPL6
5.81922	6.49971	0.680493	+	+	+	6.694e-51	187170000	12	18	12	10	P38764	P38764	26S proteasome regulatory subunit RPN1	RPN1
5.18486	5.86039	0.67553	+	+	+	1.9142e-14	34248000	5	4	4	4	P14742	P14742	Glucosamine--fructose-6-phosphate aminotransferase [isomerizing]	GFA1
7.84759	8.52021	0.672617	+	+	+	0	14461000000	127	185	9	10	P10592	P10592	Heat shock protein SSA2	SSA2
5.4868	6.15597	0.669174	+	+	+	6.1737e-26	53903000	5	9	5	6	P23337	P23337	Glycogen [starch] synthase isoform 1	GSY1
4.27499	4.93717	0.662178	+			4.0222e-05	4425400	2	2	2	1	Q12453	Q12453	Cytoplasmic export protein 1	CEX1
5.99678	6.61043	0.613648	+	+	+	2.4918e-266	471550000	52	81	31	40	P22137	P22137	Clathrin heavy chain	CHC1
4.84434	5.45252	0.608182	+	+	+	2.8222e-05	13427000	3	3	3	2	Q06440	Q06440	Coronin-like protein	CRN1
6.04638	6.64533	0.598956	+		+	9.611e-16	49786000	2	3	2	3	P05756	P05756	40S ribosomal protein S13	RPS13
4.08842	4.67322	0.584804	+		+	2.7527e-17	5581800	2	4	2	4	P10964	P10964	DNA-directed RNA polymerase I subunit RPA190	RPA190
5.78153	6.36596	0.58443	+		+	9.6477e-145	286870000	2	66	1	29	P41832	P41832	Protein BNI1	BNI1
4.93139	5.51363	0.582244	+	+	+	7.9591e-07	25113000	3	7	3	4	P89105	P89105	RNA polymerase-associated protein CTR9	CTR9
6.33355	6.91054	0.576991	+	+	+	2.1259e-67	277930000	13	16	12	11	P00560	P00560	Phosphoglycerate kinase	PGK1
4.22884	4.79911	0.570269				0.00051336	5992700	1	2	1	1	P25648	P25648	Mediator of RNA polymerase II transcription subunit 12	SRB8
5.30732	5.87265	0.565327	+	+	+	3.5193e-16	36053000	5	8	5	5	P09798	P09798	Anaphase-promoting complex subunit CDC16	CDC16
6.35953	6.92351	0.563981	+	+	+	6.4916e-70	288190000	24	28	10	13	P11792	P11792	Serine/threonine-protein kinase SCH9	SCH9
5.77578	6.33451	0.558729	+		+	7.2391e-12	41355000	1	4	1	2	Q02793	Q02793	Antiviral protein SKI8	SKI8
6.95265	7.49751	0.544863	+	+	+	1.0579e-195	808190000	19	19	6	7	P00925	P00925	Enolase 2	ENO2
5.86987	6.4097	0.539826	+	+	+	2.175e-47	115840000	14	11	12	11	P15303	P15303	Protein transport protein SEC23	SEC23
5.83389	6.37333	0.539442	+			0	91335000	1	2	1	1	P40150	P40150	Heat shock protein SSB2	SSB2
5.94514	6.48292	0.537772	+	+	+	2.1268e-49	133340000	16	13	9	11	Q02892	Q02892	Nucleolar GTP-binding protein 1	NOG1
6.6747	7.20047	0.525772	+	+	+	8.4091e-296	1338600000	91	109	32	35	P22579	P22579	Transcriptional regulatory protein SIN3	SIN3
5.9487	6.46867	0.519971	+			7.3286e-10	19154000	1	1	1	1	P14120	P14120	60S ribosomal protein L30	RPL30
6.06808	6.5876	0.519524	+	+	+	2.57e-92	267050000	26	41	17	18	P53914	P53914	UPF0202 protein KRE33	KRE33
6.25912	6.77798	0.518861	+		+	0	156270000	2	6	1	4	P00358	P00358	Glyceraldehyde-3-phosphate dehydrogenase 2	TDH2
4.77387	5.28941	0.515544	+			4.8168e-05	8894500	2	2	2	2	P38810	P38810	SED5-binding protein 3	SFB3
5.17003	5.68154	0.511513	+	+	+	1.9525e-19	20104000	3	3	2	3	P18961	P18961	Serine/threonine-protein kinase YPK2/YKR2	YPK2
6.40377	6.90949	0.50572	+	+	+	4.0921e-104	287620000	12	12	12	10	P32832	P32832	Chromatin structure-remodeling complex subunit RSC7	NPL6
6.08632	6.58442	0.498098	+	+	+	1.9045e-147	268220000	30	31	17	23	P22138	P22138	DNA-directed RNA polymerase I subunit RPA135	RPA135
6.5991	7.09472	0.495619	+	+	+	4.542e-92	361010000	14	16	10	9	P06106	P06106	Protein MET17;O-acetylhomoserine sulfhydrylase;O-acetylserine sulfhydrylase	MET17
5.16167	5.65434	0.492673	+	+	+	4.5998e-23	29217000	7	7	7	4	Q01454	Q01454	DNA polymerase alpha-binding protein	CTF4
6.02057	6.51294	0.49237	+	+	+	6.4725e-72	111970000	7	11	7	7	Q12321	Q12321	Mediator of RNA polymerase II transcription subunit 1	MED1
5.10034	5.59074	0.490406	+			1.5512e-12	9798400	2	1	2	1	P39954	P39954	Adenosylhomocysteinase	SAH1
5.3862	5.87421	0.488013	+		+	7.0582e-59	60503000	2	11	2	10	Q02979	Q02979	Glycerophosphodiester phosphodiesterase GDE1	GDE1
5.60343	6.08718	0.483752	+	+	+	7.594e-32	63319000	9	11	9	10	P40482	P40482	Protein transport protein SEC24	SEC24
6.47442	6.95787	0.483446				0.0019272	36170000	2	1	1	1	P25572	P25572	Putative uncharacterized protein YCL042W
7.66112	8.14223	0.481112	+	+	+	0	8121400000	149	153	46	46	P21576	P21576	Vacuolar protein sorting-associated protein 1	VPS1
5.83618	6.31521	0.479036	+	+	+	2.4101e-37	104580000	12	10	12	10	P04801	P04801	Threonine--tRNA ligase, cytoplasmic	THS1
5.27005	5.74726	0.477206	+	+	+	8.2313e-29	43957000	8	11	8	9	P89102	P89102	Exocyst complex component SEC5	SEC5
5.48149	5.95581	0.474327	+	+	+	9.0833e-13	34982000	5	4	5	4	Q02908	Q02908	Elongator complex protein 3	ELP3
6.23454	6.7069	0.472355	+			3.9145e-10	27233000	2	2	2	2	P0C0T4;Q3E792	P0C0T4;Q3E792	40S ribosomal protein S25-B;40S ribosomal protein S25-A	RPS25B;RPS25A
6.17251	6.642	0.469484	+	+	+	3.1881e-35	140950000	12	19	6	6	P37302	P37302	Aminopeptidase Y	APE3
6.32261	6.7896	0.46699	+	+	+	1.1409e-161	165240000	4	5	3	4	P00924	P00924	Enolase 1	ENO1
4.78004	5.23995	0.459914	+		+	4.8069e-10	10063000	2	3	2	2	Q03758	Q03758	Ubiquitin ligase-binding protein BUL2	BUL2
5.74547	6.20132	0.455842	+	+	+	9.7041e-71	105160000	23	26	12	15	Q08965	Q08965	Ribosome biogenesis protein BMS1	BMS1
7.19888	7.65095	0.452072	+	+	+	6.1032e-110	484600000	34	43	8	8	P05748;P54780	P05748;P54780	60S ribosomal protein L15-A;60S ribosomal protein L15-B	RPL15A;RPL15B
5.99365	6.4381	0.444451	+	+	+	2.9748e-189	473410000	50	118	48	51	Q00955;P32874	Q00955	Acetyl-CoA carboxylase;Biotin carboxylase	ACC1
6.38407	6.8225	0.438435	+	+	+	0	933850000	64	131	49	48	P07149	P07149	Fatty acid synthase subunit beta;3-hydroxypalmitoyl-[acyl-carrier-protein] dehydratase;Enoyl-[acyl-carrier-protein] reductase [NADH];[Acyl-carrier-protein] acetyltransferase;[Acyl-carrier-protein] malonyltransferase;S-acyl fatty acid synthase thioesterase	FAS1
6.25821	6.69598	0.437775	+	+	+	7.3815e-108	196560000	12	12	11	11	Q07979	Q07979	Chromatin structure-remodeling complex protein RSC58	RSC58
7.4541	7.88512	0.43102	+	+	+	7.9907e-65	1157300000	35	45	7	8	P0CX49;P0CX50	P0CX49;P0CX50	60S ribosomal protein L18-A;60S ribosomal protein L18-B	RPL18A;RPL18B
7.16519	7.59382	0.428633	+	+	+	1.7547e-32	431010000	15	13	8	8	P0CX23;P0CX24	P0CX23;P0CX24	60S ribosomal protein L20-A;60S ribosomal protein L20-B	RPL20A;RPL20B
4.4204	4.84713	0.426733	+			4.3518e-13	3382900	2	1	2	1	Q01574	Q01574	Acetyl-coenzyme A synthetase 1	ACS1
5.24765	5.66805	0.420396	+	+	+	7.9849e-11	25058000	3	8	2	4	P06102	P06102	General negative regulator of transcription subunit 3	NOT3
7.97734	8.39566	0.418323	+	+	+	0	10308000000	92	119	2	2	P11484	P11484	Heat shock protein SSB1	SSB1
5.20599	5.61997	0.41398	+	+	+	1.2712e-09	21369000	3	3	3	3	P53131	P53131	Pre-mRNA-splicing factor ATP-dependent RNA helicase PRP43	PRP43
4.94134	5.35303	0.411689	+			1.5813e-165	11261000	1	2	1	1	P02829	P02829	ATP-dependent molecular chaperone HSP82	HSP82
6.02086	6.42849	0.407633	+	+	+	4.1932e-54	152980000	19	18	10	12	Q06078	Q06078	U3 small nucleolar RNA-associated protein 21	UTP21
5.45852	5.86367	0.405157	+	+	+	1.5199e-37	47847000	9	9	9	9	P00958	P00958	Methionine--tRNA ligase, cytoplasmic	MES1
6.04953	6.44908	0.399549	+	+	+	1.3621e-40	102260000	8	10	7	6	Q12406	Q12406	Actin-related protein 7	ARP7
5.70062	6.0994	0.398787	+	+	+	3.3824e-66	73883000	11	12	9	9	P38129	P38129	Transcription initiation factor TFIID subunit 5	TAF5
4.74684	5.14544	0.398608	+			1.154e-08	10172000	2	2	2	2	P31539	P31539	Heat shock protein 104	HSP104
5.64685	6.04419	0.397333	+	+	+	2.6361e-22	63573000	7	11	6	9	P20967	P20967	2-oxoglutarate dehydrogenase, mitochondrial	KGD1
5.51747	5.91035	0.392879	+	+	+	1.6651e-47	71990000	14	19	7	12	P33332	P33332	Exocyst complex component SEC3	SEC3
8.40315	8.7825	0.379346	+	+	+	1.4632e-130	5154400000	56	53	7	7	P0C2H6;P0C2H7	P0C2H6;P0C2H7	60S ribosomal protein L27-A;60S ribosomal protein L27-B	RPL27A;RPL27B
6.51025	6.8858	0.375547	+	+	+	1.0919e-140	360540000	23	19	15	15	P27472	P27472	Glycogen [starch] synthase isoform 2	GSY2
6.31477	6.68362	0.36885	+	+	+	9.5363e-68	206720000	12	15	12	12	P40492	P40492	Protein FYV10	FYV10
4.62049	4.98789	0.367404	+			1.4031e-06	7783200	2	2	2	1	P48361	P48361	Activator of SKN7 protein 10	ASK10
6.2614	6.62484	0.363434	+	+	+	3.9535e-46	187270000	23	18	13	13	P23254	P23254	Transketolase 1	TKL1
6.53503	6.89638	0.36135	+	+	+	6.3462e-124	282630000	13	21	12	11	P25632	P25632	Chromatin structure-remodeling complex protein RSC6	RSC6
4.47432	4.83505	0.360731	+			2.4729e-20	5204900	1	2	1	1	P30822	P30822	Exportin-1	CRM1
6.99808	7.3566	0.358514	+	+	+	0	1078600000	30	45	25	23	P43609	P43609	Chromatin structure-remodeling complex protein RSC8	RSC8
6.40482	6.75973	0.354911	+	+	+	5.1097e-25	124360000	7	6	6	5	P29453;P17076	P29453;P17076	60S ribosomal protein L8-B;60S ribosomal protein L8-A	RPL8B;RPL8A
7.53439	7.87815	0.343754	+	+	+	2.0887e-183	2414800000	30	36	12	13	P02994	P02994	Elongation factor 1-alpha	TEF1
5.71674	6.05786	0.341118	+	+		3.8731e-10	26615000	3	2	3	2	P05750	P05750	40S ribosomal protein S3	RPS3
5.89993	6.23568	0.33575	+	+	+	7.704e-59	100590000	13	15	13	11	P07244	P07244	Bifunctional purine biosynthetic protein ADE5,7;Phosphoribosylamine--glycine ligase;Phosphoribosylformylglycinamidine cyclo-ligase	ADE5,7
6.27575	6.60796	0.33221	+	+	+	6.3798e-48	106950000	10	8	5	3	P10664;P49626	P10664;P49626	60S ribosomal protein L4-A;60S ribosomal protein L4-B	RPL4A;RPL4B
5.52346	5.85473	0.331265	+	+	+	2.6407e-18	44078000	7	9	7	8	P22224	P22224	Exocyst complex component SEC15	SEC15
5.73705	6.06636	0.329313	+	+	+	3.4585e-53	70148000	15	12	7	9	Q08817	Q08817	Leucine-rich repeat-containing protein SOG2	SOG2
7.15773	7.48656	0.328829	+	+	+	1.0426e-40	630530000	14	13	6	5	Q12329	Q12329	Heat shock protein 42	HSP42
7.32648	7.65313	0.326647	+	+	+	3.1608e-107	1324000000	40	43	6	7	P60010	P60010	Actin	ACT1
4.3934	4.71507	0.321675				0.0008909	3678200	1	1	1	1	P47061	P47061	Vacuolar protein sorting-associated protein 53	VPS53
6.1659	6.48711	0.321213	+	+	+	3.5952e-63	122450000	11	11	11	10	P15180	P15180	Lysine--tRNA ligase, cytoplasmic	KRS1
7.17222	7.4889	0.316679	+	+	+	0	5620100000	298	355	89	90	P07259;P03965	P07259	Protein URA2;Glutamine-dependent carbamoyl-phosphate synthase;Aspartate carbamoyltransferase	URA2
6.54781	6.86428	0.316468	+	+	+	9.1461e-69	282010000	12	9	10	9	P32561	P32561	Histone deacetylase RPD3	RPD3
6.69487	7.01123	0.316363	+	+	+	1.7451e-71	365150000	17	14	10	9	P07278	P07278	cAMP-dependent protein kinase regulatory subunit	BCY1
7.62416	7.93611	0.311948	+	+	+	0	6933900000	158	160	43	47	P16861	P16861	6-phosphofructokinase subunit alpha	PFK1
6.89453	7.20515	0.310618	+	+	+	1.8953e-297	1122400000	70	60	29	29	P41810	P41810	Coatomer subunit beta	SEC26
6.80374	7.11079	0.307048	+	+	+	6.5412e-89	154160000	6	4	4	3	P0CX39;P0CX40	P0CX39;P0CX40	40S ribosomal protein S8-A;40S ribosomal protein S8-B	RPS8A;RPS8B
4.97213	5.27795	0.30582	+			7.2546e-05	7936300	2	2	2	2	Q06142	Q06142	Importin subunit beta-1	KAP95
5.81835	6.1211	0.302749	+	+	+	2.9331e-72	174220000	48	55	18	22	P42945	P42945	U3 small nucleolar RNA-associated protein 10	UTP10
4.7876	5.08558	0.297974				0.00090226	6774700	1	1	1	1	P25644	P25644	DNA topoisomerase 2-associated protein PAT1	PAT1
6.19485	6.49121	0.296361	+	+	+	1.855e-27	88637000	6	5	6	5	P09938	P09938	Ribonucleoside-diphosphate reductase small chain 1	RNR2
4.98535	5.28106	0.29571	+			2.2318e-105	14384000	1	2	1	1	P53978	P53978	Elongation factor 3B	HEF3
6.10684	6.40092	0.294081	+	+	+	4.8833e-63	167030000	26	25	17	13	P15274	P15274	AMP deaminase	AMD1
7.54809	7.8419	0.293803	+	+	+	0	4716500000	103	100	32	33	P16862	P16862	6-phosphofructokinase subunit beta	PFK2
7.19376	7.47787	0.284109	+	+	+	0	2740500000	173	147	42	43	P47068	P47068	Myosin tail region-interacting protein MTI1	BBC1
5.82006	6.10374	0.283671	+	+	+	2.8479e-41	92667000	17	21	10	9	P11433	P11433	Cell division control protein 24	CDC24
6.39146	6.67323	0.281769	+	+	+	1.0509e-31	107630000	11	8	6	4	P02557	P02557	Tubulin beta chain	TUB2
6.35001	6.63031	0.280291	+	+	+	3.5459e-25	78091000	7	8	4	4	P38616	P38616	Protein YGP1	YGP1
5.84729	6.12642	0.279129	+	+	+	1.7237e-66	106160000	16	25	16	16	P40069	P40069	Importin subunit beta-4	KAP123
5.99697	6.2737	0.276724	+	+	+	2.2095e-49	117720000	18	13	13	11	P06103	P06103	Eukaryotic translation initiation factor 3 subunit B	PRT1
6.66027	6.93692	0.276653	+	+	+	0	1375100000	94	175	63	64	P19097	P19097	Fatty acid synthase subunit alpha;Acyl carrier;3-oxoacyl-[acyl-carrier-protein] reductase;3-oxoacyl-[acyl-carrier-protein] synthase	FAS2
6.51697	6.79299	0.276022	+	+	+	1.7387e-74	218430000	13	10	6	6	Q03010	Q03010	Transcriptional regulatory protein UME1	UME1
7.40748	7.679	0.271525	+	+	+	0	2052600000	47	55	23	22	P06169;P16467;P26263;Q07471	P06169	Pyruvate decarboxylase isozyme 1	PDC1
7.90945	8.18015	0.270706	+	+	+	0	7675400000	149	101	33	34	P52910	P52910	Acetyl-coenzyme A synthetase 2	ACS2
5.09933	5.36936	0.270029		+	+	0.00076505	11873000	3	3	1	2	P14680	P14680	Dual specificity protein kinase YAK1	YAK1
7.04159	7.30916	0.267572	+	+	+	0	847350000	42	20	16	15	P53741	P53741	UBP3-associated protein BRE5	BRE5
4.92059	5.18679	0.266194	+	+	+	2.5039e-13	13274000	6	5	5	3	Q03660	Q03660	Trafficking protein particle complex II-specific subunit 130	TRS130
6.60397	6.86969	0.265722	+	+	+	1.1957e-165	331340000	18	16	18	14	P39078	P39078	T-complex protein 1 subunit delta	CCT4
6.03806	6.30133	0.26327	+	+	+	4.0311e-06	77324000	5	4	3	1	P38081	P38081	Uncharacterized glycosyl hydrolase YBR056W
6.63189	6.89388	0.261994	+	+	+	2.9726e-78	290800000	25	12	12	11	Q03940	Q03940	RuvB-like protein 1	RVB1
5.61231	5.87343	0.261124	+	+	+	3.7291e-25	52053000	13	9	8	5	P41811	P41811	Coatomer subunit beta	SEC27
7.75493	8.01246	0.257529	+	+	+	2.729e-223	3195700000	138	149	18	17	P14126	P14126	60S ribosomal protein L3	RPL3
7.55363	7.81019	0.256564	+	+	+	8.884e-54	702610000	36	39	6	6	P0CX82;P0CX83	P0CX82;P0CX83	60S ribosomal protein L19-A;60S ribosomal protein L19-B	RPL19A;RPL19B
5.40625	5.65886	0.25261	+			1.3883e-10	14214000	2	2	2	1	Q12363	Q12363	Transcriptional modulator WTM1	WTM1
7.13593	7.38789	0.251961	+	+	+	0	1486000000	60	44	28	28	P00931	P00931	Tryptophan synthase	TRP5
5.34161	5.5935	0.251884				0.0010601	9788500	2	1	1	1	P04840	P04840	Mitochondrial outer membrane protein porin 1	POR1
5.24519	5.49527	0.250075	+			1.3834e-05	8796100	2	1	2	1	P43574	P43574	Transcriptional regulatory protein GAT1	GAT1
5.9097	6.15942	0.249717	+	+	+	1.6254e-05	27070000	3	3	2	2	P07260	P07260	Eukaryotic translation initiation factor 4E	CDC33
6.55606	6.80548	0.249419	+	+	+	5.8977e-13	79902000	4	3	4	2	P38701	P38701	40S ribosomal protein S20	RPS20
5.61187	5.85991	0.248035		+	+	0.0031077	23802000	4	5	1	1	P25567	P25567	RNA-binding protein SRO9	SRO9
6.1231	6.37061	0.247505	+	+	+	9.9809e-17	47777000	6	4	5	4	P32899	P32899	U3 small nucleolar ribonucleoprotein protein IMP3	IMP3
5.6401	5.88727	0.247165	+	+	+	5.5096e-23	48320000	9	8	9	8	Q07825	Q07825	Putative Xaa-Pro aminopeptidase FRA1	FRA1
6.59293	6.8388	0.245868	+	+	+	9.7769e-83	432640000	37	37	16	13	Q07807	Q07807	mRNA-binding protein PUF3	PUF3
6.83233	7.07493	0.242596	+	+	+	0	821940000	52	55	27	25	Q01477	Q01477	Ubiquitin carboxyl-terminal hydrolase 3	UBP3
5.43161	5.67297	0.241361	+	+	+	7.4965e-29	20751000	4	4	4	3	P21304	P21304	Periodic tryptophan protein 1	PWP1
6.56893	6.79927	0.230343	+	+	+	1.8771e-113	350180000	16	20	15	14	P42943	P42943	T-complex protein 1 subunit eta	CCT7
7.14361	7.37234	0.228733		+	+	0.00129	1387000000	5	3	2	1	Q02724	Q02724	Ubiquitin-like-specific protease 1	ULP1
6.92944	7.15594	0.226499	+	+	+	1.7002e-190	730250000	31	27	23	20	P47079	P47079	T-complex protein 1 subunit theta	CCT8
6.17739	6.40292	0.225523	+	+	+	6.6908e-06	44366000	5	7	3	1	P26785;P26784	P26785	60S ribosomal protein L16-B	RPL16B
6.49223	6.71715	0.224926	+	+	+	5.4213e-134	515840000	22	17	12	15	P17255	P17255	V-type proton ATPase catalytic subunit A;Endonuclease PI-SceI	VMA1
7.42943	7.65179	0.222363	+	+	+	0	1793300000	59	50	21	20	P39976	P39976	D-lactate dehydrogenase [cytochrome] 3	DLD3
7.7687	7.98948	0.220772	+	+	+	1.3702e-65	1250500000	51	49	8	8	P40212;Q12690	P40212;Q12690	60S ribosomal protein L13-B;60S ribosomal protein L13-A	RPL13B;RPL13A
5.15427	5.37477	0.220495				0.0010312	11010000	2	2	2	1	Q03761	Q03761	Transcription initiation factor TFIID subunit 12	TAF12
6.01737	6.2378	0.220428	+	+	+	2.5703e-81	80324000	9	7	9	7	P39076	P39076	T-complex protein 1 subunit beta	CCT2
6.09325	6.30871	0.215468	+	+	+	5.4289e-31	78604000	9	4	5	4	Q04177	Q04177	U3 small nucleolar RNA-associated protein 5	UTP5
5.92502	6.13437	0.20935	+	+	+	3.797e-27	61714000	8	8	8	7	P53628	P53628	Transcription regulatory protein SNF12	SNF12
6.20895	6.41427	0.20532	+	+	+	1.0171e-124	252830000	25	42	24	23	P38249	P38249	Eukaryotic translation initiation factor 3 subunit A	RPG1
7.01427	7.21935	0.205081	+	+	+	0	780250000	29	36	24	22	P16140	P16140	V-type proton ATPase subunit B	VMA2
6.27602	6.48042	0.204399	+	+	+	1.281e-121	220990000	36	19	19	17	P39940	P39940	E3 ubiquitin-protein ligase RSP5	RSP5
7.6121	7.81069	0.198594	+	+	+	2.8924e-255	1900800000	52	45	11	11	P32793	P32793	Protein YSC84	YSC84
6.14367	6.34009	0.196416	+	+	+	7.1352e-22	71606000	9	5	5	4	P09733;P09734	P09733;P09734	Tubulin alpha-1 chain;Tubulin alpha-3 chain	TUB1;TUB3
6.19981	6.39069	0.190878	+	+	+	7.3244e-48	97028000	8	7	8	5	P08536	P08536	Sulfate adenylyltransferase	MET3
5.45005	5.63854	0.18849	+	+	+	4.3795e-08	20074000	5	4	4	2	P53894	P53894	Serine/threonine-protein kinase CBK1	CBK1
5.86874	6.04957	0.180823	+	+	+	8.7288e-84	76261000	14	14	14	10	Q07457	Q07457	E3 ubiquitin-protein ligase BRE1	BRE1
7.35721	7.53651	0.179297	+	+	+	0	2172000000	97	83	34	32	Q02931	Q02931	NET1-associated nuclear protein 1	NAN1
7.13539	7.31431	0.178923	+	+	+	2.5385e-199	822700000	28	26	4	1	P48570	P48570	Homocitrate synthase, cytosolic isozyme	LYS20
4.94316	5.11591	0.172747	+	+		5.3791e-06	8732900	4	2	3	2	Q08732	Q08732	Serine/threonine-protein kinase HRK1	HRK1
6.59617	6.76883	0.172662	+	+	+	4.3019e-45	117820000	6	3	6	3	P15992	P15992	Heat shock protein 26	HSP26
7.22329	7.37865	0.155364	+	+	+	0	1991100000	93	88	27	24	P16521	P16521	Elongation factor 3A	YEF3
5.8357	5.98703	0.151334	+	+		6.6853e-07	33112000	4	2	3	2	P06245;P05986;P06244	P06245;P05986;P06244	cAMP-dependent protein kinase type 2;cAMP-dependent protein kinase type 3;cAMP-dependent protein kinase type 1	TPK2;TPK3;TPK1
5.26637	5.41737	0.150999	+	+		8.8391e-14	18290000	4	2	2	2	Q05946	Q05946	U3 small nucleolar RNA-associated protein 13	UTP13
5.32112	5.47113	0.150008	+	+		2.4049e-05	11623000	4	2	2	2	P53933	P53933	Actin patch protein 1	APP1
7.00911	7.15451	0.145404	+	+	+	5.8419e-11	171400000	19	19	4	4	Q02753;Q12672	Q02753;Q12672	60S ribosomal protein L21-A;60S ribosomal protein L21-B	RPL21A;RPL21B
5.24271	5.3881	0.145386	+	+	+	2.2541e-13	17609000	5	4	5	4	P25623	P25623	Suppressor of yeast profilin deletion	SYP1
5.53484	5.67976	0.144926	+	+	+	8.2644e-20	41871000	9	3	6	3	Q12220	Q12220	U3 small nucleolar RNA-associated protein 12	DIP2
7.13934	7.28387	0.144522	+	+	+	0	2409600000	138	161	0	0	Q03612;Q12414;P0C2I9;P0C2I5;P0C2I7;Q12273;P0C2I3;Q99231;Q07793;O13527;O74302;P0CX57;P0CX58;Q12470	Q03612;Q12414;P0C2I9;P0C2I5;P0C2I7;Q12273;P0C2I3;Q99231;Q07793;O13527	Transposon Ty1-ER1 Gag-Pol polyprotein;Capsid protein;Ty1 protease;Integrase;Reverse transcriptase/ribonuclease H;Transposon Ty1-PL Gag-Pol polyprotein;Capsid protein;Ty1 protease;Integrase;Reverse transcriptase/ribonuclease H;Transposon Ty1-PR1 Gag-Pol polyprotein;Capsid protein;Ty1 protease;Integrase;Reverse transcriptase/ribonuclease H;Transposon Ty1-LR2 Gag-Pol polyprotein;Capsid protein;Ty1 …	TY1B-ER1;TY1B-PL;TY1B-PR1;TY1B-LR2;TY1B-LR4;TY1B-OL;TY1B-DR6;TY1B-DR3;TY1B-DR4;TY1B-A
5.51002	5.65447	0.144443	+	+		7.7227e-07	15498000	3	1	2	1	Q04225	Q04225	Ribosome assembly protein RRB1	RRB1
6.48882	6.62837	0.139549	+	+	+	3.9012e-39	175960000	16	13	8	5	P17709	P17709	Glucokinase-1	GLK1
6.19783	6.32593	0.128094	+	+	+	1.6473e-39	62814000	6	5	6	4	P38255	P38255	Transcriptional regulatory protein RXT2	RXT2
6.22996	6.35538	0.125412	+	+	+	1.2418e-39	162550000	17	17	9	10	P47116	P47116	Serine/threonine-protein kinase PTK2/STK2	PTK2
5.82409	5.94729	0.123198	+	+	+	3.381e-109	147500000	30	36	30	31	Q05022	Q05022	rRNA biogenesis protein RRP5	RRP5
5.27014	5.39294	0.1228	+	+	+	7.3739e-21	28172000	8	10	8	6	Q06211	Q06211	Methyl methanesulfonate-sensitivity protein 1	MMS1
4.68554	4.80767	0.122134				0.0033986	4846000	2	1	2	1	P05694	P05694	5-methyltetrahydropteroyltriglutamate--homocysteine methyltransferase	MET6
6.34686	6.46898	0.122121	+	+	+	7.2101e-69	134340000	13	13	9	8	P39079	P39079	T-complex protein 1 subunit zeta	CCT6
5.91738	6.02914	0.111761	+			2.6826e-07	13273000	2	1	2	1	P39516;P06367	P39516;P06367	40S ribosomal protein S14-B;40S ribosomal protein S14-A	RPS14B;RPS14A
5.6888	5.79553	0.106724	+	+	+	1.5226e-11	35613000	6	4	4	4	P39016	P39016	Suppressor protein MPT5	MPT5
8.09767	8.20369	0.106013	+	+	+	0	4561000000	81	70	19	18	P35732	P35732	RNA polymerase II degradation factor 1	DEF1
5.41481	5.51556	0.10075	+	+	+	1.3947e-17	18805000	5	5	2	3	Q06218	Q06218	ATP-dependent RNA helicase DBP9	DBP9
5.99846	6.09181	0.093347	+	+	+	1.424e-27	71419000	8	3	8	2	Q02648	Q02648	tRNA (uracil-O(2)-)-methyltransferase	TRM44
5.20282	5.29568	0.092862	+	+		2.5585e-11	13926000	4	2	4	1	P39106	P39106	Alpha-1,3-mannosyltransferase MNN1	MNN1
6.91497	7.00766	0.09269	+	+	+	7.5685e-89	184000000	12	8	9	7	P0CX55;P0CX56	P0CX55;P0CX56	40S ribosomal protein S18-A;40S ribosomal protein S18-B	RPS18A;RPS18B
5.6269	5.71677	0.089867	+			6.9735e-10	15111000	1	1	1	1	P14540	P14540	Fructose-bisphosphate aldolase	FBA1
7.69547	7.78348	0.088009	+	+	+	3.9055e-110	1765400000	75	68	12	14	P0CX35;P0CX36	P0CX35;P0CX36	40S ribosomal protein S4-A;40S ribosomal protein S4-B	RPS4A;RPS4B
6.07159	6.15728	0.085687	+	+	+	2.4658e-31	65390000	6	4	5	3	P12709	P12709	Glucose-6-phosphate isomerase	PGI1
7.43716	7.51967	0.082506	+	+	+	5.3262e-26	302260000	15	12	3	3	P40525;P87262	P40525;P87262	60S ribosomal protein L34-B;60S ribosomal protein L34-A	RPL34B;RPL34A
4.81305	4.8947	0.081657	+			2.5662e-06	5309100	2	2	2	2	P21538	P21538	DNA-binding protein REB1	REB1
6.70315	6.78219	0.079048	+	+	+	1.5613e-102	244300000	19	15	12	9	Q04305	Q04305	U3 small nucleolar RNA-associated protein 15	UTP15
5.00234	5.07969	0.077349				0.0039393	5075700	2	1	1	1	P12754	P12754	Translation initiation factor eIF-2B subunit delta	GCD2
7.24775	7.32179	0.074033	+	+	+	1.3444e-35	309360000	16	13	3	3	P38061	P38061	60S ribosomal protein L32	RPL32
6.90285	6.97533	0.07248	+	+	+	1.4e-140	802390000	43	43	22	26	P32324	P32324	Elongation factor 2	EFT1
6.41	6.48202	0.072015	+	+	+	2.344e-09	28022000	6	9	3	4	P04449;P24000	P04449;P24000	60S ribosomal protein L24-A;60S ribosomal protein L24-B	RPL24A;RPL24B
6.9883	7.06025	0.071945	+	+	+	8.8385e-56	339560000	21	13	11	10	P15646	P15646	rRNA 2-O-methyltransferase fibrillarin	NOP1
6.89329	6.96316	0.06987	+	+	+	1.2736e-26	153070000	11	12	4	4	P02406	P02406	60S ribosomal protein L28	RPL28
7.29128	7.36093	0.069654		+	+	0.0038038	297600000	10	7	2	2	P53937	P53937	37S ribosomal protein SWS2, mitochondrial	SWS2
5.92835	5.99635	0.067999	+	+	+	5.053e-11	45989000	7	4	6	4	P80428	P80428	Actin-related protein 4	ARP4
7.10565	7.17257	0.066927	+	+	+	3.0751e-187	746090000	31	21	19	18	P37291;P37292	P37291	Serine hydroxymethyltransferase, cytosolic	SHM2
7.88289	7.93779	0.054905	+	+	+	7.9727e-25	652080000	19	20	4	4	O14455;P05745	O14455;P05745	60S ribosomal protein L36-B;60S ribosomal protein L36-A	RPL36B;RPL36A
5.69289	5.74763	0.054738	+	+	+	1.4328e-10	25256000	3	3	3	2	P39517	P39517	ATP-dependent RNA helicase DHH1	DHH1
4.79331	4.84741	0.054091	+			3.8917e-06	3577600	1	1	1	1	Q06506	Q06506	Ribosomal RNA-processing protein 9	RRP9
4.72171	4.77262	0.050911	+			1.7636e-07	6939600	2	1	2	1	P24276	P24276	Protein SSD1	SSD1
6.46358	6.50237	0.038792	+	+	+	9.6414e-145	152190000	9	5	8	5	P41911;Q00055	P41911	Glycerol-3-phosphate dehydrogenase [NAD(+)] 2, mitochondrial	GPD2
5.36765	5.4031	0.035449	+	+		9.4826e-10	17015000	5	2	3	2	P26570;P33329	P26570	Serine/threonine-protein phosphatase PP-Z1	PPZ1
5.9421	5.97614	0.034037				0.0041026	7286900	1	1	1	1	P61830	P61830	Histone H3	HHT1
5.74416	5.7779	0.033745	+	+	+	2.6639e-37	31171000	4	5	4	4	Q12499	Q12499	Nucleolar protein 58	NOP58
7.53255	7.56232	0.029767	+	+	+	1.8812e-225	1764600000	69	66	18	17	P25339	P25339	Pumilio homology domain family member 4	PUF4
7.69042	7.71485	0.024431	+	+	+	0	2824800000	77	55	29	26	P00549	P00549	Pyruvate kinase 1	CDC19
5.7283	5.75139	0.023082	+		+	7.0373e-07	6594500	2	3	2	2	P02309	P02309	Histone H4	HHF1
7.59673	7.61537	0.018642	+	+	+	1.5214e-288	2342000000	57	35	18	14	P14904	P14904	Vacuolar aminopeptidase 1	LAP4
7.0593	7.0762	0.016904	+	+	+	3.4696e-176	678030000	47	33	17	17	P50109	P50109	Protein PSP2	PSP2
8.07438	8.08909	0.014714	+	+	+	3.6069e-185	2655900000	79	64	11	10	P0CX45;P0CX46	P0CX45;P0CX46	60S ribosomal protein L2-A;60S ribosomal protein L2-B	RPL2A;RPL2B
7.79725	7.808	0.010755	+	+	+	0	3301100000	70	63	25	24	P32861	P32861	UTP--glucose-1-phosphate uridylyltransferase	UGP1
6.35413	6.36339	0.009258	+	+		5.5719e-12	22845000	3	1	3	1	P04456	P04456	60S ribosomal protein L25	RPL25
4.70724	4.7144	0.007159				0.0015597	2569200	1	1	1	1	P42846	P42846	Protein KRI1	KRI1
6.11501	6.11807	0.003055	+	+	+	1.4248e-38	73238000	8	6	8	6	P54115	P54115	Magnesium-activated aldehyde dehydrogenase, cytosolic	ALD6
7.63822	7.64042	0.002202	+	+	+	0	2440700000	84	68	24	20	P33750	P33750	Protein SOF1	SOF1
6.71041	6.71079	0.000381	+	+	+	6.6178e-206	308140000	26	21	16	12	Q12464	Q12464	RuvB-like protein 2	RVB2
3	3	0			+	0.0015645	0	1	5	1	1	E9PAE8	E9PAE8
3	3	0	+			3.2703e-05	0	1	NaN	1	0	P01123	P01123	GTP-binding protein YPT1	YPT1
3	3	0				0.0015524	0	NaN	1	0	1	P20447	P20447	ATP-dependent RNA helicase DBP3	DBP3
3	3	0	+			8.0065e-15	0	NaN	1	0	1	P29496	P29496	Minichromosome maintenance protein 5	MCM5
3	3	0	+			1.6931e-05	0	NaN	1	0	1	P38915	P38915	Transcription factor SPT8	SPT8
3	3	0	+			1.6992e-05	0	NaN	1	0	1	P39113	P39113	Regulatory protein CAT8	CAT8
3	3	0	+			6.4918e-05	0	2	NaN	2	0	P40010	P40010	Nuclear GTP-binding protein NUG1	NUG1
3	3	0	+			6.6204e-08	0	NaN	1	0	1	P40096	P40096	Negative cofactor 2 complex subunit alpha	BUR6
3	3	0				0.001064	0	2	NaN	2	0	P46959	P46959	tRNA (adenine(58)-N(1))-methyltransferase catalytic subunit TRM61	GCD14
3	3	0	+			7.2365e-06	0	1	NaN	1	0	P53940	P53940	J domain-containing protein APJ1	APJ1
3	3	0	+			0	0	1	1	0	0	Q03434;P47098;P0C2I6	Q03434;P47098;P0C2I6	Transposon Ty1-ML2 Gag-Pol polyprotein;Capsid protein;Ty1 protease;Integrase;Reverse transcriptase/ribonuclease H;Transposon Ty1-JR1 Gag-Pol polyprotein;Capsid protein;Ty1 protease;Integrase;Reverse transcriptase/ribonuclease H;Transposon Ty1-LR3 Gag-Pol polyprotein;Capsid protein;Ty1 protease;Integrase;Reverse transcriptase/ribonuclease H	TY1B-ML2;TY1B-JR1;TY1B-LR3
3	3	0				0.0014571	0	NaN	1	0	1	Q04336	Q04336	Uncharacterized protein YMR196W
3	3	0				0.004283	0	NaN	1	0	1	Q07528	Q07528	Autophagy-related protein 20	ATG20
3	3	0	+			1.7982e-17	0	1	NaN	1	0	Q12100	Q12100	Probable serine/threonine-protein kinase RTK1	RTK1
8.02156	8.01683	-0.004737	+	+	+	0	4180800000	41	46	3	5	P00359	P00359	Glyceraldehyde-3-phosphate dehydrogenase 3	TDH3
6.36871	6.36226	-0.006458	+	+	+	6.0106e-49	153130000	12	9	10	7	P39077	P39077	T-complex protein 1 subunit gamma	CCT3
6.3505	6.33622	-0.014281	+	+		4.959e-13	48512000	3	2	3	2	P53184	P53184	Nicotinamidase	PNC1
7.24566	7.23121	-0.014446	+	+	+	5.0843e-114	658080000	24	26	14	14	P43621	P43621	Coatomer subunit delta	RET2
5.79596	5.77709	-0.018864	+			5.1649e-05	14684000	2	1	2	1	P26321	P26321	60S ribosomal protein L5	RPL5
7.1456	7.12535	-0.020249	+	+	+	3.0318e-162	601240000	29	27	14	11	Q08412	Q08412	Ubiquitin-binding protein CUE5	CUE5
4.58571	4.55997	-0.025742	+	+		2.5446e-05	3367200	3	1	3	1	P47050	P47050	Regulator of Ty1 transposition protein 101	RTT101
7.32137	7.29528	-0.02609	+	+	+	0	1302300000	49	51	28	24	P19882	P19882	Heat shock protein 60, mitochondrial	HSP60
4.59941	4.57303	-0.026379	+			2.1361e-05	4553100	2	2	2	2	P24814	P24814	SCF E3 ubiquitin ligase complex F-box protein GRR1	GRR1
6.27503	6.24348	-0.031551	+	+	+	3.8268e-36	90890000	9	5	9	4	Q08287	Q08287	60S ribosome subunit biogenesis protein NOP8	NOP8
5.42928	5.39139	-0.03789	+	+	+	2.4626e-19	24719000	8	5	7	4	P38321	P38321	Uncharacterized protein YBR225W
5.2481	5.20599	-0.042107	+			6.5788e-08	8105800	2	2	2	2	P33322	P33322	H/ACA ribonucleoprotein complex subunit 4	CBF5
5.60862	5.56475	-0.043873				0.00016086	8504800	2	1	2	1	P11076;P19146	P11076;P19146	ADP-ribosylation factor 1;ADP-ribosylation factor 2	ARF1;ARF2
8.32889	8.28393	-0.044955	+	+	+	0	6894100000	80	85	13	14	P00330;P00331;P38113	P00330	Alcohol dehydrogenase 1	ADH1
8.01557	7.96049	-0.055075	+	+	+	0	4483900000	41	36	13	12	Q01560	Q01560	Nucleolar protein 3	NPL3
6.31815	6.26288	-0.055269	+	+		6.8087e-46	66508000	6	2	5	2	Q08235	Q08235	Ribosome biogenesis protein BRX1	BRX1
6.53646	6.47615	-0.060308	+	+	+	2.039e-92	186540000	17	15	13	10	P38882	P38882	U3 small nucleolar RNA-associated protein 9	UTP9
8.14439	8.08246	-0.061925	+	+	+	0	5727500000	74	70	11	12	P00360	P00360	Glyceraldehyde-3-phosphate dehydrogenase 1	TDH1
6.83221	6.76764	-0.064564	+	+	+	1.0154e-170	392210000	26	14	19	14	P12612	P12612	T-complex protein 1 subunit alpha	TCP1
5.44708	5.37949	-0.067594	+	+	+	8.0926e-10	15586000	8	4	4	3	P38903	P38903	Serine/threonine-protein phosphatase 2A 56 kDa regulatory subunit delta isoform	RTS1
7.7907	7.72172	-0.06898	+	+	+	6.833e-29	801140000	8	6	6	4	P0C2H8;P0C2H9	P0C2H8;P0C2H9	60S ribosomal protein L31-A;60S ribosomal protein L31-B	RPL31A;RPL31B
5.57121	5.50155	-0.069656	+	+		1.5235e-16	18628000	5	2	5	2	P53201	P53201	SWR1-complex protein 4	SWC4
5.64196	5.56953	-0.072434	+	+	+	4.9628e-17	28337000	6	5	6	4	Q02866	Q02866	Protein MUK1	MUK1
5.93226	5.85837	-0.073881	+	+	+	3.9246e-22	41010000	5	5	5	4	P33299	P33299	26S protease regulatory subunit 7 homolog	RPT1
5.83792	5.75666	-0.081257	+	+	+	3.5101e-39	56679000	14	9	14	9	P40462	P40462	Protein TMA108	TMA108
6.11378	6.03157	-0.082206	+	+	+	1.6174e-25	61746000	11	6	10	6	P53040	P53040	Transcription initiation factor TFIID subunit 6	TAF6
4.71544	4.62653	-0.088909	+	+		2.4572e-07	5937900	4	2	4	1	P47108	P47108	Nucleolar pre-ribosomal-associated protein 2	URB2
5.93682	5.84747	-0.089351	+	+	+	4.3691e-135	130180000	11	10	2	2	P25384;P0C2J3;Q12337;P0CX63;P0CX64;Q03494;Q12113;Q12501;P0C2J5;P25383;P0C2J2;P0C2J4;Q12392;Q99303;P0C2J6;Q12260;P0CX61;P0CX62;Q03483;Q12293;Q12439	P25384;P0C2J3;Q12337;P0CX63;P0CX64;Q03494;Q12113;Q12501;P0C2J5	Transposon Ty2-C Gag-Pol polyprotein;Capsid protein;Ty2 protease;Integrase;Reverse transcriptase/ribonuclease H;Transposon Ty2-LR1 Gag-Pol polyprotein;Capsid protein;Ty2 protease;Integrase;Reverse transcriptase/ribonuclease H;Transposon Ty2-GR1 Gag-Pol polyprotein;Capsid protein;Ty2 protease;Integrase;Reverse transcriptase/ribonuclease H;Transposon Ty2-F Gag-Pol polyprotein;Capsid protein;Ty2 pro…	TY2B-C;TY2B-LR1;TY2B-GR1;TY2B-F;TY2B-GR2;TY2B-DR2;TY2B-OR1;TY2B-OR2;TY2B-LR2
6.25467	6.15229	-0.102381	+	+	+	2.5693e-61	102960000	9	11	9	7	P14747	P14747	Serine/threonine-protein phosphatase 2B catalytic subunit A2	CMP2
6.74931	6.64213	-0.107183	+	+	+	5.371e-35	230030000	12	5	6	1	P39968	P39968	Vacuolar protein 8	VAC8
7.25098	7.13248	-0.118497	+	+	+	0	910320000	36	32	20	21	Q04792	Q04792	Glutamate decarboxylase	GAD1
6.1427	6.0154	-0.1273	+	+	+	4.252e-25	75176000	14	4	7	4	Q12259	Q12259	BTB/POZ domain-containing protein YLR108C
5.83922	5.70715	-0.132067	+	+	+	3.3515e-37	56405000	14	8	13	7	P25635	P25635	Periodic tryptophan protein 2	PWP2
6.96855	6.83564	-0.132913	+	+	+	4.1483e-105	403770000	20	21	10	10	P27614	P27614	Carboxypeptidase S	CPS1
6.53531	6.39205	-0.143261	+	+	+	1.0387e-53	165100000	20	14	11	11	Q12460	Q12460	Nucleolar protein 56	NOP56
5.78165	5.62857	-0.153082	+	+		1.4148e-17	26781000	7	2	6	2	P38333	P38333	Essential nuclear protein 1	ENP1
5.14758	4.99197	-0.155618	+	+	+	1.2035e-08	10739000	4	3	4	2	P32844	P32844	Exocyst complex component SEC6	SEC6
6.76236	6.60417	-0.158184		+	+	0.0002125	225520000	6	5	3	3	Q12446	Q12446	Proline-rich protein LAS17	LAS17
5.47855	5.31112	-0.167434	+	+	+	3.3468e-216	38433000	4	3	0	0	Q04214;Q04215	Q04214	Transposon Ty1-MR1 Gag-Pol polyprotein;Capsid protein;Ty1 protease;Integrase;Reverse transcriptase/ribonuclease H	TY1B-MR1
6.7737	6.60339	-0.170305	+	+	+	3.6162e-27	99512000	16	11	6	7	P0CX47;P0CX48	P0CX47;P0CX48	40S ribosomal protein S11-A;40S ribosomal protein S11-B	RPS11A;RPS11B
5.46138	5.28733	-0.174047	+	+		3.3408e-09	12561000	4	2	4	2	P40024	P40024	ABC transporter ATP-binding protein ARB1	ARB1
5.71896	5.54481	-0.174146	+	+		4.7498e-05	20980000	3	1	2	1	P02992	P02992	Elongation factor Tu, mitochondrial	TUF1
7.23553	7.06028	-0.175246	+	+	+	1.4767e-54	172130000	5	8	5	4	P36135;P46955	P36135	Protein UTH1	UTH1
5.60227	5.42413	-0.178136	+	+	+	9.9659e-26	15978000	6	3	6	3	P17555	P17555	Adenylyl cyclase-associated protein	SRV2
5.79587	5.60543	-0.190439	+	+		4.2941e-12	23647000	4	2	0	1	P33298	P33298	26S protease regulatory subunit 6B homolog	RPT3
5.4634	5.27214	-0.191257	+	+	+	3.7186e-12	20545000	7	4	7	3	P32337	P32337	Importin subunit beta-3	PSE1
6.76707	6.57345	-0.193615	+	+	+	7.584e-119	268630000	15	16	15	10	P49089	P49089	Asparagine synthetase [glutamine-hydrolyzing] 1	ASN1
6.60405	6.40339	-0.200658	+	+	+	8.1635e-27	85149000	13	6	3	3	P38856	P38856	Clathrin coat assembly protein AP180A	YAP1801
5.69643	5.49308	-0.203344	+	+		5.3118e-13	15358000	3	1	3	1	P53924;P38823	P53924	E3 ubiquitin-protein ligase DMA2	DMA2
7.5086	7.30341	-0.205185	+	+	+	2.0922e-181	1413900000	47	35	20	14	P49090	P49090	Asparagine synthetase [glutamine-hydrolyzing] 2	ASN2
7.20434	6.97726	-0.227075	+	+	+	1.1867e-252	662950000	26	23	16	12	P11491	P11491	Repressible alkaline phosphatase;Soluble alkaline phosphatase	PHO8
6.19571	5.96622	-0.229489	+	+		2.5648e-184	57372000	5	1	3	1	Q12122	Q12122	Homocitrate synthase, mitochondrial	LYS21
4.99482	4.76515	-0.229665		+		0.00015374	4554300	3	1	3	1	P39904	P39904	Vacuolar protein sorting-associated protein 52	VPS52
6.4714	6.23704	-0.234354	+	+	+	2.899e-50	107790000	7	5	7	5	P12695	P12695	Dihydrolipoyllysine-residue acetyltransferase component of pyruvate dehydrogenase complex, mitochondrial	LAT1
6.36331	6.12555	-0.237765	+	+	+	2.7793e-107	120240000	18	11	16	9	P06634;P24784	P06634	ATP-dependent RNA helicase DED1	DED1
5.65686	5.38511	-0.271749	+	+	+	3.8816e-49	149750000	6	34	3	21	P38811	P38811	Transcription-associated protein 1	TRA1
5.99874	5.72621	-0.272534	+	+		5.6116e-27	24471000	3	2	3	2	P39743	P39743	Reduced viability upon starvation protein 167	RVS167
6.62341	6.3411	-0.282317	+	+	+	7.0997e-88	147080000	12	5	8	5	P43603	P43603	LAS seventeen-binding protein 3	LSB3
6.06793	5.78021	-0.287717	+	+		5.3529e-12	31899000	4	2	4	2	P31385	P31385	Transcriptional regulatory protein DEP1	DEP1
7.53391	7.24252	-0.291395	+	+	+	4.6791e-279	1291800000	47	35	23	22	P32316	P32316	Acetyl-CoA hydrolase	ACH1
6.31239	6.00945	-0.302938	+	+	+	4.9355e-43	92248000	12	6	12	6	P04046	P04046	Amidophosphoribosyltransferase	ADE4
6.42091	6.11465	-0.306267	+	+		1.0707e-30	47254000	6	2	5	2	P05317	P05317	60S acidic ribosomal protein P0	RPP0
4.79653	4.48644	-0.310082				0.0032815	3916200	2	1	2	1	Q05506	Q05506	Arginine--tRNA ligase, cytoplasmic
6.22168	5.90555	-0.316122	+	+	+	1.9101e-41	69175000	8	4	8	4	P38262	P38262	SIR4-interacting protein SIF2	SIF2
4.97343	4.64635	-0.327078				0.00023062	4012500	1	1	1	1	P38788	P38788	Ribosome-associated complex subunit SSZ1	SSZ1
7.08661	6.75809	-0.328523	+	+	+	3.6182e-62	591890000	38	24	16	7	P38625	P38625	GMP synthase [glutamine-hydrolyzing]	GUA1
6.12853	5.79659	-0.331941	+	+		3.7173e-09	21675000	3	1	3	1	P32836;P32835	P32836;P32835	GTP-binding nuclear protein GSP2/CNR2;GTP-binding nuclear protein GSP1/CNR1	GSP2;GSP1
5.9769	5.6437	-0.333205	+	+		2.5757e-16	22215000	4	1	4	1	P53941	P53941	U3 small nucleolar ribonucleoprotein protein IMP4	IMP4
6.7167	6.3833	-0.333409	+	+	+	3.7315e-88	213520000	21	11	14	8	P09624	P09624	Dihydrolipoyl dehydrogenase, mitochondrial	LPD1
5.13827	4.78652	-0.351747	+	+		8.3816e-10	6158300	3	1	3	1	Q03532	Q03532	ATP-dependent RNA helicase HAS1	HAS1
5.55205	5.19098	-0.361071	+	+		7.9209e-06	4093700	3	1	3	1	P0CX37;P0CX38	P0CX37;P0CX38	40S ribosomal protein S6-A;40S ribosomal protein S6-B	RPS6A;RPS6B
6.60377	6.24015	-0.363623	+	+	+	1.9534e-132	172620000	14	13	13	12	P28274;P38627	P28274	CTP synthase 1	URA7
5.47609	5.10127	-0.374826	+			6.4054e-06	2978900	1	1	1	1	P05740;P46990	P05740;P46990	60S ribosomal protein L17-A;60S ribosomal protein L17-B	RPL17A;RPL17B
5.69064	5.31397	-0.376667	+	+		1.8844e-20	22290000	4	2	3	1	P22211	P22211	Nitrogen permease reactivator protein	NPR1
6.32278	5.92924	-0.393542	+	+		6.0211e-35	82667000	12	2	7	1	Q99186	Q99186	AP-2 complex subunit mu	APM4
5.97133	5.57673	-0.394599	+	+	+	2.9578e-25	39404000	7	3	7	3	P46367	P46367	Potassium-activated aldehyde dehydrogenase, mitochondrial	ALD4
6.7173	6.31804	-0.399254	+	+	+	9.1588e-162	167790000	13	7	10	6	P23292;P23291	P23292	Casein kinase I homolog 2	YCK2
6.0916	5.68893	-0.40267	+	+	+	1.1917e-27	55148000	17	5	10	5	P36158	P36158	Uncharacterized protein YKR078W	YKR078W
6.44795	6.03274	-0.415208	+			1.1465e-06	15533000	2	2	2	2	P39938;P39939	P39938;P39939	40S ribosomal protein S26-A;40S ribosomal protein S26-B	RPS26A;RPS26B
6.78527	6.36406	-0.42121	+	+	+	3.9147e-114	201880000	25	11	13	7	Q00684	Q00684	Tyrosine-protein phosphatase CDC14	CDC14
5.86664	5.39677	-0.469867	+	+		6.769e-17	21668000	6	2	6	1	P38922	P38922	Protein HRB1	HRB1
6.18856	5.69281	-0.495752	+	+	+	2.1751e-14	46842000	7	3	7	3	P38351	P38351	RNA polymerase II-associated protein 1	PAF1
5.75577	5.25518	-0.500592	+	+		7.8688e-13	21745000	5	1	5	1	Q04409	Q04409	Putative glucokinase-2	EMI2
5.61947	5.05576	-0.563709	+	+		2.793e-13	14842000	5	2	5	2	P21269	P21269	CCA tRNA nucleotidyltransferase, mitochondrial	CCA1
5.7366	5.15749	-0.579117	+	+		2.2618e-19	24114000	5	2	5	2	Q06408	Q06408	Transaminated amino acid decarboxylase	ARO10
6.04509	5.44486	-0.600232	+	+		6.1417e-36	30534000	3	1	3	1	P07246	P07246	Alcohol dehydrogenase 3, mitochondrial	ADH3
6.24077	5.62475	-0.616028	+	+	+	2.9753e-20	67032000	20	5	9	3	P34163	P34163	Sterol esterase TGL1	TGL1
6.38687	5.72084	-0.666028	+	+	+	1.3205e-23	157040000	5	9	2	9	P22276	P22276	DNA-directed RNA polymerase III subunit RPC2	RET1
6.33899	5.66948	-0.669519	+	+		1.9341e-08	15899000	6	2	5	2	P0CX31;P0CX32	P0CX31;P0CX32	40S ribosomal protein S24-A;40S ribosomal protein S24-B	RPS24A;RPS24B
6.45109	5.76049	-0.690605	+	+	+	8.8216e-71	112250000	15	5	15	4	P19658	P19658	Exocyst complex component EXO70	EXO70
5.2354	4.5135	-0.721905	+	+		9.9811e-09	6137000	3	1	3	1	P16522	P16522	Anaphase-promoting complex subunit CDC23	CDC23
6.28344	5.50978	-0.773657	+	+	+	1.2164e-42	71808000	14	4	14	3	P04802	P04802	Aspartate--tRNA ligase, cytoplasmic	DPS1
6.38961	5.53356	-0.856053	+	+	+	5.0188e-73	97794000	13	4	13	4	P00927	P00927	Threonine dehydratase, mitochondrial	ILV1
5.71261	4.84876	-0.863845	+	+		5.3064e-36	22288000	7	2	7	1	P32599	P32599	Fimbrin	SAC6
6.15712	5.28934	-0.86778				0.0013192	39135000	2	2	2	2	Q01939	Q01939	26S protease regulatory subunit 8 homolog	RPT6
6.77468	5.89366	-0.881022	+	+	+	1.7457e-94	175110000	22	5	17	5	P07284	P07284	Serine--tRNA ligase, cytoplasmic	SES1
6.16726	5.27205	-0.895208	+	+		8.5225e-52	49705000	13	1	10	1	P07251	P07251	ATP synthase subunit alpha, mitochondrial	ATP1
5.70326	4.75989	-0.94337	+	+		1.0108e-12	15187000	5	1	5	1	P21373	P21373	NAD(+) kinase	UTR1
5.76269	4.8093	-0.953389	+	+		4.8998e-23	22522000	11	2	5	2	P39529	P39529	Putative transcriptional regulatory protein YJL206C
5.99656	4.96851	-1.02805	+	+		5.0533e-30	26043000	6	1	5	1	P31755	P31755	Initiation-specific alpha-1,6-mannosyltransferase	OCH1
5.78693	4.68745	-1.09948	+	+		2.5831e-16	16523000	5	1	5	1	P32891	P32891	D-lactate dehydrogenase [cytochrome] 1, mitochondrial	DLD1
4.24751	3	-1.24751				0.0023485	901740	1	NaN	1	0	P48562	P48562	Serine/threonine-protein kinase CLA4	CLA4
4.33133	3	-1.33133	+			9.949e-05	857820	2	NaN	2	0	P19414	P19414	Aconitate hydratase, mitochondrial	ACO1
4.51729	3	-1.51729				0.00022479	1151700	2	NaN	2	0	Q04660	Q04660	Ribosome biogenesis protein ERB1	ERB1
4.60644	3	-1.60644				0.0024017	1010100	2	NaN	2	0	Q06512	Q06512	Nucleolar complex protein 4	NOC4
6.44456	4.83209	-1.61247	+	+		6.2274e-16	88388000	8	1	6	1	Q05040	Q05040	Factor arrest protein 8	FAR8
4.62128	3	-1.62128	+			7.2486e-12	1337900	2	1	2	1	Q12502	Q12502	Protein LDB19	LDB19
4.68616	3	-1.68616	+			4.2841e-09	1456400	1	NaN	1	0	P38840	P38840	Aromatic amino acid aminotransferase 2	ARO9
4.71359	3	-1.71359	+			3.4282e-07	1447900	2	NaN	2	0	P32893	P32893	Trafficking protein particle complex II-specific subunit 65	TRS65
4.81408	3	-1.81408				0.00011176	1759700	2	NaN	2	0	P47041	P47041	Target of rapamycin complex 2 subunit BIT61	BIT61
4.85719	3	-1.85719	+	+		1.0115e-06	2591200	3	NaN	3	0	P47075	P47075	Vacuolar transporter chaperone 4	VTC4
4.99815	3	-1.99815	+			4.3122e-05	2688500	2	NaN	2	0	P38346	P38346	Probable target of rapamycin complex 2 subunit BIT2	BIT2
5.0209	3	-2.0209				0.00051009	2623300	1	NaN	1	0	P00890	P00890	Citrate synthase, mitochondrial	CIT1
5.02555	3	-2.02555				0.0015734	1803000	1	NaN	1	0	P51601	P51601	GTP cyclohydrolase 1	FOL2
5.02987	3	-2.02987				0.00051867	1178300	1	NaN	1	0	P41805	P41805	60S ribosomal protein L10	RPL10
5.05446	3	-2.05446	+			9.2317e-05	2607400	1	NaN	1	0	P32523	P32523	Pre-mRNA-splicing factor 19	PRP19
5.0816	3	-2.0816	+			3.0991e-05	3016700	2	NaN	2	0	P40485	P40485	Phosphatidylinositol 4,5-bisphosphate-binding protein SLM1	SLM1
5.09583	3	-2.09583	+			6.9723e-08	3616100	2	NaN	2	0	P40016	P40016	26S proteasome regulatory subunit RPN3	RPN3
5.15688	3	-2.15688	+			2.6286e-05	2152600	1	NaN	1	0	P53309	P53309	Clathrin coat assembly protein AP180B	YAP1802
5.17857	3	-2.17857				0.0032052	4224100	2	NaN	2	0	P38707	P38707	Asparagine--tRNA ligase, cytoplasmic	DED81
5.19493	3	-2.19493	+	+		8.3096e-05	4856300	3	NaN	2	0	P11412	P11412	Glucose-6-phosphate 1-dehydrogenase	ZWF1
5.29859	3	-2.29859	+			7.9227e-06	4773200	2	NaN	2	0	P32264	P32264	Glutamate 5-kinase	PRO1
5.33634	3	-2.33634	+			2.3159e-06	4555700	1	NaN	1	0	P53172	P53172	Protein SDS23	SDS23
5.34974	3	-2.34974		+		0.00010339	5369800	3	NaN	3	0	P40327	P40327	26S protease regulatory subunit 4 homolog	RPT2
5.3548	3	-2.3548	+	+		2.5315e-11	6564300	3	1	3	1	P15625	P15625	Phenylalanine--tRNA ligase alpha subunit	FRS2
5.4414	3	-2.4414				0.0044727	6355100	2	NaN	2	0	P49704	P49704	Pre-mRNA-processing factor 31	PRP31
5.56991	3	-2.56991	+			6.5061e-07	11515000	2	NaN	2	0	P53877	P53877	Pre-rRNA-processing protein IPI3	IPI3
5.69444	3	-2.69444	+	+		4.3242e-06	7422100	3	NaN	2	0	P53731	P53731	Actin-related protein 2/3 complex subunit 2	ARC35
5.70762	3	-2.70762	+			3.4462e-05	4080500	1	NaN	1	0	P40043	P40043	Respiratory growth induced protein 1	RGI1
5.73363	3	-2.73363	+	+		1.5335e-10	7581500	4	NaN	4	0	P07560;Q99260	P07560	Ras-related protein SEC4	SEC4
5.80831	3	-2.80831	+	+		2.093e-06	10933000	3	NaN	2	0	P38809	P38809	Uncharacterized protein YHR097C	YHR097C
5.8677	3	-2.8677	+	+		6.4482e-32	20647000	6	NaN	6	0	Q05518	Q05518	Protein PAL1	PAL1
5.86859	3	-2.86859	+	+		1.4254e-13	15517000	5	NaN	5	0	P38861	P38861	60S ribosomal export protein NMD3	NMD3
5.90738	3	-2.90738	+	+		1.0988e-18	12119000	3	NaN	3	0	P36534	P36534	54S ribosomal protein L40, mitochondrial	MRPL40
5.91423	3	-2.91423				0.0030607	3283100	1	NaN	1	0	P0CX84;P0CX85	P0CX84;P0CX85	60S ribosomal protein L35-A;60S ribosomal protein L35-B	RPL35A;RPL35B
5.92758	3	-2.92758	+	+		1.2781e-08	21160000	5	NaN	3	0	P25374	P25374	Cysteine desulfurase, mitochondrial	NFS1
5.93988	3	-2.93988	+			1.6334e-06	6965900	1	NaN	1	0	P23301	P23301	Eukaryotic translation initiation factor 5A-1	HYP2
5.98658	3	-2.98658	+	+		3.5419e-11	15513000	4	NaN	4	0	P39714	P39714	Diacetyl reductase [(R)-acetoin forming]	BDH1
6.01687	3	-3.01687				0.00036655	10396000	2	NaN	1	0	P05738;P51401	P05738;P51401	60S ribosomal protein L9-A;60S ribosomal protein L9-B	RPL9A;RPL9B
6.45571	3	-3.45571	+			1.1328e-06	25701000	2	NaN	2	0	P0CX53;P0CX54	P0CX53;P0CX54	60S ribosomal protein L12-A;60S ribosomal protein L12-B	RPL12A;RPL12B
6.74437	3	-3.74437	+	+		4.5492e-24	61061000	8	NaN	5	0	P53849	P53849	Zinc finger protein GIS2	GIS2
#!{Description}			This column indicates which data points were selcted in the scatter plot.	This column indicates which data points were selcted in the scatter plot.	This column indicates which data points were selcted in the scatter plot.
